# Supplementary material for: Sequencing and Analysis of Lumpy Skin Disease Virus Whole Genomes Reveals a New Viral Subgroup in West and Central Africa
Source: Viruses. 2024 Apr 3;16(4):557. doi: 10.3390/v16040557 (PMC11053774; doi:10.3390/v16040557)
Supplement: Supplementary file 1 [file viruses-16-00557-s001.zip]

Archive with 1 entries (1 files):
- viruses-2779993-supplementary.pdf
